# Supplementary material for: starBase v2.0: decoding miRNA-ceRNA, miRNA-ncRNA and protein–RNA interaction networks from large-scale CLIP-Seq data
Source: Nucleic Acids Res. 2013 Nov 30;42(Database issue):D92–7. doi: 10.1093/nar/gkt1248 (PMC3964941; doi:10.1093/nar/gkt1248)
Supplement: Supplementary Data [file gkt1248_supplementary_data.zip]

Archive with 1 entries (1 files):
- nar-02746-data-e-2013-File002.docx
